# Supplementary material for: The Effect of Cefazolin on the Gut Microbiome of Female Rats After Spinal Cord Injury
Source: Microorganisms. 2025 Oct 7;13(10):2324. doi: 10.3390/microorganisms13102324 (PMC12566097; doi:10.3390/microorganisms13102324)
Supplement: Supplementary file 1 [file microorganisms-13-02324-s001.zip]

Archive with 1 entries (1 files):
- microorganisms-3892071-supplementary.pdf
